# Supplementary material for: Obesity-Induced Dysbiosis Exacerbates IFN-γ Production and Pulmonary Inflammation in the Mycobacterium tuberculosis Infection
Source: Cells. 2021 Jul 8;10(7):1732. doi: 10.3390/cells10071732 (PMC8303177; doi:10.3390/cells10071732)
Supplement: Supplementary file 1 [file cells-10-01732-s001.zip]

Archive with 1 entries (1 files):
- cells-1243225-supplementary.pdf
